# Supplementary material for: Tetra­kis(μ-2-phen­oxy­propionato)-κ3 O,O′:O′;κ3 O:O,O′;κ4 O:O′-bis­[(1,10-phenanthroline-κ2 N,N′)(2-phen­oxy­propionato-κ2 O,O′)holmium(III)]
Source: Acta Crystallogr Sect E Struct Rep Online. 2011 Sep 20;67(Pt 10):m1401. doi: 10.1107/S160053681103738X (PMC3201487; doi:10.1107/S160053681103738X)
Supplement: Supplementary file 1 [file e-67-m1401-sup1.cif]

##############################################################################
#                                                                            #
# This CIF contains the data in a paper accepted for publication in          #
# Acta Crystallographica Section E. It conforms to the requirements of       #
# Notes for Authors for Acta Crystallographica Section E, and has been       #
# peer reviewed under the auspices of the IUCr Commission on Journals.       #
#                                                                            #
# Full details of the Crystallographic Information File format               #
# are given in the paper "The Crystallographic Information File (CIF):       #
# a New Standard Archive File for Crystallography" by S. R. Hall, F. H.      #
# Allen and I. D. Brown [Acta Cryst. (1991), A47, 655-685].                  #
#                                                                            #
# The current version of the core CIF dictionary is obtainable from          #
# ftp://ftp.iucr.org/pub/cif_core.dic.                                       #
#                                                                            #
# Software is freely available for graphical display of the structure(s)     #
# in this CIF. For information consult the CIF software page                 #
# http://www.iucr.org/resources/cif/software.                                #
#                                                                            #
# This file may be used for bona fide research purposes within the           #
# scientific community so long as proper attribution is given to the journal # 
# article from which it was obtained.                                        #
#                                                                            #
##############################################################################
data_global
_audit_creation_method     SHELXL-97
_journal_date_recd_electronic     2011-08-09
_journal_date_accepted     2011-09-14
_journal_name_full     'Acta Crystallographica, Section E'
_journal_year     2011
_journal_volume     67
_journal_issue     10
_journal_page_first     m1401
_journal_page_last     m1401
_journal_paper_category     QM
_journal_coeditor_code     PK2341
_publ_contact_author_name     'Guo-Liang Zhao'
_publ_contact_author_address
;
  College of Chemistry and Life Sciences,
  Zhejiang Normal University,
  Jinhua, Zhejiang 321004,
  People's Republic of China
  Zhejiang Normal University Xingzhi College,
  Jinhua, Zhejiang 321004,
  People's Republic of China
;
_publ_contact_author_email     'sky53@zjnu.cn'
_publ_contact_author_fax     '86-579-82282595'
_publ_contact_author_phone     '86-579-82283925'
_publ_section_title
;\
Tetrakis(\m-2-phenoxypropionato)-\k^3^<i>O</i>,<i>O</i>':<i>O</i>';\
\k^3^<i>O</i>:<i>O</i>,<i>O</i>';\k^4^<i>O</i>:<i>O</i>'-bis[(1,10-\
phenanthroline-\k^2^<i>N</i>,<i>N</i>')(2-phenoxypropionato-\
\k^2^<i>O</i>,<i>O</i>')holmium(III)]
;
loop_
    _publ_author_name
    _publ_author_address
    'Jin-Bei Shen'
;
  College of Chemistry and Life Sciences,
  Zhejiang Normal University,
  Jinhua 321004, Zhejiang,
  People's Republic of China
;
    'Jia-Lu Liu'
;
  College of Chemistry and Life Sciences,
  Zhejiang Normal University,
  Jinhua 321004, Zhejiang,
  People's Republic of China
;
    'Guo-Liang Zhao'
;
  College of Chemistry and Life Sciences,
  Zhejiang Normal University,
  Jinhua, Zhejiang 321004,
  People's Republic of China
  and
  Zhejiang Normal University Xingzhi College,
  Jinhua, Zhejiang 321004,
  People's Republic of China
;
_chemical_name_systematic
;
Tetrakis(\m-2-phenoxypropionato)-\k^3^<i>O</i>,<i>O</i>':<i>O</i>';
\k^3^<i>O</i>:<i>O</i>,<i>O</i>';\k^4^<i>O</i>:<i>O</i>'-bis[(1,10-
phenanthroline-\k^2^<i>N</i>,<i>N</i>')(2-phenoxypropionato-
\k^2^<i>O</i>,<i>O</i>')holmium(III)]
;
_chemical_name_common     ?
_chemical_formula_moiety     'C78 H70 Ho2 N4 O18'
_chemical_formula_sum     'C78 H70 Ho2 N4 O18'
_chemical_formula_iupac     '[Ho2 (C9 H9 O3)6 (C12 H8 N2)2]'
_chemical_formula_weight     1681.24
_chemical_melting_point     ?
_symmetry_cell_setting     monoclinic
_symmetry_space_group_name_H-M     'P 21/c'
_symmetry_space_group_name_Hall     '-P 2ybc'
loop_
    _symmetry_equiv_pos_as_xyz
    'x, y, z'
    '-x, y+1/2, -z+1/2'
    '-x, -y, -z'
    'x, -y-1/2, z-1/2'
_cell_length_a     11.4657(2)
_cell_length_b     25.7960(3)
_cell_length_c     13.8366(2)
_cell_angle_alpha     90.00
_cell_angle_beta     120.6870(10)
_cell_angle_gamma     90.00
_cell_volume     3519.37(9)
_cell_formula_units_Z     2
_cell_measurement_reflns_used     4156
_cell_measurement_theta_min     1.58
_cell_measurement_theta_max     25.00
_cell_measurement_temperature     296(2)
_exptl_crystal_description     block
_exptl_crystal_colour     colourless
_exptl_crystal_size_max     0.246
_exptl_crystal_size_mid     0.156
_exptl_crystal_size_min     0.057
_exptl_crystal_density_diffrn     1.587
_exptl_crystal_density_meas     ?
_exptl_crystal_density_method     'not measured'
_exptl_crystal_F_000     1688
_exptl_absorpt_coefficient_mu     2.307
_exptl_absorpt_correction_type     multi-scan
_exptl_absorpt_process_details     '(SADABS; Sheldrick, 1996)'
_exptl_absorpt_correction_T_min     0.656
_exptl_absorpt_correction_T_max     0.877
_exptl_special_details     ?
_diffrn_ambient_temperature     296(2)
_diffrn_radiation_type     MoK\a
_diffrn_radiation_wavelength     0.71073
_diffrn_radiation_source     'fine-focus sealed tube'
_diffrn_radiation_monochromator     graphite
_diffrn_measurement_device_type     'Bruker APEXII area-detector'
_diffrn_measurement_method     '\f and \w'
_diffrn_detector_area_resol_mean     ?
_diffrn_reflns_number     24604
_diffrn_reflns_av_R_equivalents     0.0531
_diffrn_reflns_av_sigmaI/netI     0.0548
_diffrn_reflns_theta_min     1.58
_diffrn_reflns_theta_max     25.00
_diffrn_reflns_theta_full     25.00
_diffrn_measured_fraction_theta_max     0.997
_diffrn_measured_fraction_theta_full     0.997
_diffrn_reflns_limit_h_min     -13
_diffrn_reflns_limit_h_max     10
_diffrn_reflns_limit_k_min     -30
_diffrn_reflns_limit_k_max     30
_diffrn_reflns_limit_l_min     -16
_diffrn_reflns_limit_l_max     16
_diffrn_standards_number     0
_diffrn_standards_interval_count     .
_diffrn_standards_interval_time     .
_diffrn_standards_decay_%     ?
_refine_special_details
;
Refinement of <i>F</i>^2^ against ALL reflections. The weighted <i>R</i>-factor
<i>wR</i> and goodness of fit <i>S</i> are based on <i>F</i>^2^, conventional
<i>R</i>-factors <i>R</i> are based on <i>F</i>, with <i>F</i> set to zero for
negative <i>F</i>^2^. The threshold expression of <i>F</i>^2^ >
\s(<i>F</i>^2^) is used only for calculating <i>R</i>-factors(gt) <i>etc</i>.
and is not relevant to the choice of reflections for refinement.
<i>R</i>-factors based on <i>F</i>^2^ are statistically about twice as large
as those based on <i>F</i>, and <i>R</i>- factors based on ALL data will be
even larger.
;
_reflns_number_total     6189
_reflns_number_gt     4266
_reflns_threshold_expression     I>2\s(I)
_refine_ls_structure_factor_coef     Fsqd
_refine_ls_matrix_type     full
_refine_ls_R_factor_all     0.0597
_refine_ls_R_factor_gt     0.0327
_refine_ls_wR_factor_gt     0.0563
_refine_ls_wR_factor_ref     0.0620
_refine_ls_goodness_of_fit_ref     1.004
_refine_ls_restrained_S_all     1.004
_refine_ls_number_reflns     6189
_refine_ls_number_parameters     464
_refine_ls_number_restraints     0
_refine_ls_hydrogen_treatment     constr
_refine_ls_weighting_scheme     calc
_refine_ls_weighting_details
                 'calc w=1/[\s^2^(Fo^2^)+(0.0194P)^2^] where P=(Fo^2^+2Fc^2^)/3'
_atom_sites_solution_hydrogens     geom
_atom_sites_solution_primary     direct
_atom_sites_solution_secondary     difmap
_refine_ls_shift/su_max     0.001
_refine_ls_shift/su_mean     0.000
_refine_diff_density_max     0.674
_refine_diff_density_min     -0.552
_refine_ls_extinction_method     none
_refine_ls_extinction_coef     ?
loop_
    _atom_type_symbol
    _atom_type_description
    _atom_type_scat_dispersion_real
    _atom_type_scat_dispersion_imag
    _atom_type_scat_source
    'C' 'C' 0.0033 0.0016
                         'International Tables Vol C Tables 4.2.6.8 and 6.1.1.4'
    'H' 'H' 0.0000 0.0000
                         'International Tables Vol C Tables 4.2.6.8 and 6.1.1.4'
    'Ho' 'Ho' -0.2175 4.6783
                         'International Tables Vol C Tables 4.2.6.8 and 6.1.1.4'
    'N' 'N' 0.0061 0.0033
                         'International Tables Vol C Tables 4.2.6.8 and 6.1.1.4'
    'O' 'O' 0.0106 0.0060
                         'International Tables Vol C Tables 4.2.6.8 and 6.1.1.4'
_computing_data_collection     'APEX2 (Bruker, 2006)'
_computing_cell_refinement     'SAINT (Bruker, 2006)'
_computing_data_reduction     'SAINT (Bruker, 2006)'
_computing_structure_solution     'SHELXS97 (Sheldrick, 2008)'
_computing_structure_refinement     'SHELXL97 (Sheldrick, 2008)'
_computing_molecular_graphics     'SHELXTL (Sheldrick, 2008)'
_computing_publication_material     'SHELXL97 (Sheldrick, 2008)'
loop_
    _atom_site_type_symbol
    _atom_site_label
    _atom_site_fract_x
    _atom_site_fract_y
    _atom_site_fract_z
    _atom_site_U_iso_or_equiv
    _atom_site_adp_type
    _atom_site_calc_flag
    _atom_site_refinement_flags
    _atom_site_occupancy
    _atom_site_symmetry_multiplicity
    _atom_site_disorder_assembly
    _atom_site_disorder_group
    Ho Ho1 0.453322(18) -0.002635(6) 0.840539(15) 0.02616(7) Uani d . 1 1 . .
    O O1 0.3839(3) 0.03107(9) 0.9827(2) 0.0317(7) Uani d . 1 1 . .
    O O2 0.2468(3) 0.04173(9) 0.8017(2) 0.0334(7) Uani d . 1 1 . .
    O O3 0.0920(3) 0.11048(9) 0.8413(2) 0.0406(8) Uani d . 1 1 . .
    O O4 0.3347(3) -0.06690(9) 0.8774(2) 0.0315(7) Uani d . 1 1 . .
    O O5 0.5809(3) 0.06950(9) 0.9358(2) 0.0385(8) Uani d . 1 1 . .
    O O6 0.1723(3) -0.15132(11) 0.8456(3) 0.0537(9) Uani d . 1 1 . .
    O O7 0.5312(3) -0.08474(9) 0.8029(2) 0.0393(8) Uani d . 1 1 . .
    O O8 0.6179(3) -0.01225(9) 0.7835(3) 0.0427(8) Uani d . 1 1 . .
    O O9 0.5943(3) -0.13350(10) 0.6562(3) 0.0516(9) Uani d . 1 1 . .
    N N1 0.3815(3) 0.06779(11) 0.6866(3) 0.0317(8) Uani d . 1 1 . .
    N N2 0.2831(3) -0.03033(11) 0.6449(3) 0.0303(8) Uani d . 1 1 . .
    C C1 0.2748(4) 0.04761(13) 0.9009(4) 0.0293(10) Uani d . 1 1 . .
    C C2 0.1741(4) 0.07333(14) 0.9257(4) 0.0348(11) Uani d . 1 1 . .
    H H2 0.2229 0.0904 0.9991 0.052 Uiso calc R 1 1 . .
    C C3 0.0773(5) 0.03325(16) 0.9260(4) 0.0511(13) Uani d . 1 1 . .
    H H3A 0.0131 0.0500 0.9406 0.077 Uiso calc R 1 1 . .
    H H3B 0.1277 0.0080 0.9835 0.077 Uiso calc R 1 1 . .
    H H3C 0.0300 0.0164 0.8542 0.077 Uiso calc R 1 1 . .
    C C4 0.1569(5) 0.15377(15) 0.8342(4) 0.0401(12) Uani d . 1 1 . .
    C C5 0.2863(5) 0.16791(17) 0.9097(5) 0.076(2) Uani d . 1 1 . .
    H H5 0.3398 0.1469 0.9715 0.091 Uiso calc R 1 1 . .
    C C6 0.3385(7) 0.2135(2) 0.8946(6) 0.102(2) Uani d . 1 1 . .
    H H6 0.4262 0.2234 0.9481 0.123 Uiso calc R 1 1 . .
    C C7 0.2635(7) 0.24415(19) 0.8027(6) 0.088(2) Uani d . 1 1 . .
    H H7 0.3004 0.2742 0.7919 0.105 Uiso calc R 1 1 . .
    C C8 0.1341(7) 0.22997(19) 0.7274(5) 0.0779(19) Uani d . 1 1 . .
    H H8 0.0814 0.2510 0.6654 0.094 Uiso calc R 1 1 . .
    C C9 0.0793(5) 0.18452(17) 0.7415(5) 0.0618(15) Uani d . 1 1 . .
    H H9 -0.0090 0.1749 0.6888 0.074 Uiso calc R 1 1 . .
    C C10 0.3458(4) -0.08535(14) 0.9658(4) 0.0313(11) Uani d . 1 1 . .
    C C11 0.2612(5) -0.13343(15) 0.9561(4) 0.0384(12) Uani d . 1 1 . .
    H H11 0.3240 -0.1616 0.9984 0.058 Uiso calc R 1 1 . .
    C C12 0.1759(5) -0.12281(17) 1.0082(4) 0.0574(14) Uani d . 1 1 . .
    H H12A 0.1252 -0.1533 1.0032 0.086 Uiso calc R 1 1 . .
    H H12B 0.1145 -0.0948 0.9689 0.086 Uiso calc R 1 1 . .
    H H12C 0.2337 -0.1135 1.0857 0.086 Uiso calc R 1 1 . .
    C C13 0.2213(6) -0.18197(14) 0.7927(4) 0.0466(13) Uani d . 1 1 . .
    C C14 0.3536(6) -0.18429(15) 0.8191(4) 0.0537(14) Uani d . 1 1 . .
    H H14 0.4204 -0.1658 0.8799 0.064 Uiso calc R 1 1 . .
    C C15 0.3859(7) -0.21419(19) 0.7548(6) 0.082(2) Uani d . 1 1 . .
    H H15 0.4755 -0.2156 0.7718 0.098 Uiso calc R 1 1 . .
    C C16 0.2897(10) -0.2419(2) 0.6662(6) 0.100(3) Uani d . 1 1 . .
    H H16 0.3138 -0.2624 0.6238 0.121 Uiso calc R 1 1 . .
    C C17 0.1569(9) -0.2397(2) 0.6396(5) 0.094(2) Uani d . 1 1 . .
    H H17 0.0907 -0.2583 0.5786 0.113 Uiso calc R 1 1 . .
    C C18 0.1218(6) -0.20985(16) 0.7032(5) 0.0650(16) Uani d . 1 1 . .
    H H18 0.0323 -0.2084 0.6862 0.078 Uiso calc R 1 1 . .
    C C19 0.6011(5) -0.06062(16) 0.7727(4) 0.0369(11) Uani d . 1 1 . .
    C C20 0.6725(5) -0.09027(16) 0.7207(4) 0.0440(12) Uani d . 1 1 . .
    H H20 0.6894 -0.0669 0.6733 0.066 Uiso calc R 1 1 . .
    C C21 0.8065(5) -0.11263(18) 0.8140(4) 0.0668(16) Uani d . 1 1 . .
    H H21A 0.8502 -0.1313 0.7812 0.100 Uiso calc R 1 1 . .
    H H21B 0.7891 -0.1357 0.8597 0.100 Uiso calc R 1 1 . .
    H H21C 0.8642 -0.0849 0.8596 0.100 Uiso calc R 1 1 . .
    C C22 0.4850(5) -0.12432(17) 0.5496(4) 0.0447(12) Uani d . 1 1 . .
    C C23 0.4492(5) -0.07704(18) 0.4982(4) 0.0508(13) Uani d . 1 1 . .
    H H23 0.4958 -0.0473 0.5362 0.061 Uiso calc R 1 1 . .
    C C24 0.3431(6) -0.0744(2) 0.3893(5) 0.0618(15) Uani d . 1 1 . .
    H H24 0.3197 -0.0424 0.3532 0.074 Uiso calc R 1 1 . .
    C C25 0.2704(5) -0.1175(2) 0.3321(5) 0.0665(16) Uani d . 1 1 . .
    H H25 0.1985 -0.1151 0.2585 0.080 Uiso calc R 1 1 . .
    C C26 0.3070(6) -0.1646(2) 0.3868(5) 0.0679(17) Uani d . 1 1 . .
    H H26 0.2585 -0.1942 0.3498 0.081 Uiso calc R 1 1 . .
    C C27 0.4133(5) -0.16837(17) 0.4946(5) 0.0557(14) Uani d . 1 1 . .
    H H27 0.4372 -0.2003 0.5306 0.067 Uiso calc R 1 1 . .
    C C28 0.4299(5) 0.11540(14) 0.7059(4) 0.0415(12) Uani d . 1 1 . .
    H H28 0.5047 0.1229 0.7760 0.050 Uiso calc R 1 1 . .
    C C29 0.3747(5) 0.15526(15) 0.6267(4) 0.0509(14) Uani d . 1 1 . .
    H H29 0.4124 0.1883 0.6440 0.061 Uiso calc R 1 1 . .
    C C30 0.2652(5) 0.14510(15) 0.5242(4) 0.0486(13) Uani d . 1 1 . .
    H H30 0.2272 0.1712 0.4705 0.058 Uiso calc R 1 1 . .
    C C31 0.0953(5) 0.08180(17) 0.3942(4) 0.0459(13) Uani d . 1 1 . .
    H H31 0.0526 0.1072 0.3394 0.055 Uiso calc R 1 1 . .
    C C32 0.0474(5) 0.03298(17) 0.3718(4) 0.0419(12) Uani d . 1 1 . .
    H H32 -0.0276 0.0253 0.3019 0.050 Uiso calc R 1 1 . .
    C C33 0.0655(4) -0.05879(16) 0.4337(4) 0.0401(12) Uani d . 1 1 . .
    H H33 -0.0076 -0.0686 0.3644 0.048 Uiso calc R 1 1 . .
    C C34 0.1309(5) -0.09425(16) 0.5172(4) 0.0425(12) Uani d . 1 1 . .
    H H34 0.1041 -0.1288 0.5047 0.051 Uiso calc R 1 1 . .
    C C35 0.2385(4) -0.07875(14) 0.6218(4) 0.0372(11) Uani d . 1 1 . .
    H H35 0.2808 -0.1036 0.6779 0.045 Uiso calc R 1 1 . .
    C C36 0.2098(5) 0.09545(15) 0.4997(4) 0.0365(11) Uani d . 1 1 . .
    C C37 0.2728(4) 0.05725(14) 0.5842(4) 0.0295(10) Uani d . 1 1 . .
    C C38 0.1101(4) -0.00725(15) 0.4539(3) 0.0359(10) Uani d . 1 1 . .
    C C39 0.2193(4) 0.00509(14) 0.5603(3) 0.0292(9) Uani d . 1 1 . .
loop_
    _atom_site_aniso_label
    _atom_site_aniso_U_11
    _atom_site_aniso_U_22
    _atom_site_aniso_U_33
    _atom_site_aniso_U_12
    _atom_site_aniso_U_13
    _atom_site_aniso_U_23
    Ho1 0.02474(12) 0.02897(10) 0.02041(12) -0.00023(10) 0.00836(9) -0.00045(9)
    O1 0.0256(19) 0.0364(15) 0.0211(18) 0.0048(13) 0.0032(16) 0.0027(13)
    O2 0.0289(19) 0.0441(16) 0.0230(19) 0.0058(13) 0.0103(17) 0.0018(13)
    O3 0.0237(18) 0.0361(15) 0.049(2) 0.0042(13) 0.0094(17) 0.0010(14)
    O4 0.0348(19) 0.0339(14) 0.0211(18) -0.0086(13) 0.0108(16) -0.0037(13)
    O5 0.045(2) 0.0368(15) 0.027(2) -0.0107(14) 0.0129(18) -0.0025(14)
    O6 0.045(2) 0.0491(18) 0.052(3) -0.0090(16) 0.014(2) -0.0099(16)
    O7 0.033(2) 0.0384(15) 0.044(2) 0.0008(14) 0.0175(18) -0.0031(14)
    O8 0.048(2) 0.0388(17) 0.050(2) -0.0029(14) 0.0315(19) -0.0047(14)
    O9 0.061(2) 0.0438(17) 0.040(2) 0.0085(16) 0.018(2) -0.0067(16)
    N1 0.032(2) 0.0333(18) 0.026(2) -0.0017(16) 0.012(2) 0.0012(16)
    N2 0.028(2) 0.0331(17) 0.021(2) -0.0006(16) 0.0064(19) -0.0003(16)
    C1 0.027(3) 0.026(2) 0.032(3) -0.0072(19) 0.013(3) -0.002(2)
    C2 0.031(3) 0.039(2) 0.029(3) 0.004(2) 0.012(2) 0.000(2)
    C3 0.048(3) 0.062(3) 0.059(4) -0.003(2) 0.039(3) 0.000(3)
    C4 0.030(3) 0.035(2) 0.045(4) 0.006(2) 0.012(3) -0.002(2)
    C5 0.043(4) 0.044(3) 0.084(5) -0.010(3) -0.010(4) 0.016(3)
    C6 0.071(5) 0.065(4) 0.111(6) -0.023(3) 0.002(5) 0.017(4)
    C7 0.077(5) 0.047(3) 0.115(6) -0.010(3) 0.032(5) 0.016(4)
    C8 0.087(5) 0.055(3) 0.067(5) 0.004(3) 0.021(4) 0.017(3)
    C9 0.052(4) 0.048(3) 0.060(4) 0.004(3) 0.011(3) 0.002(3)
    C10 0.031(3) 0.029(2) 0.037(3) 0.0013(19) 0.020(3) -0.001(2)
    C11 0.040(3) 0.040(2) 0.030(3) -0.015(2) 0.013(3) -0.007(2)
    C12 0.052(4) 0.072(3) 0.056(4) -0.019(3) 0.033(3) -0.010(3)
    C13 0.070(4) 0.023(2) 0.047(4) -0.002(2) 0.030(3) -0.005(2)
    C14 0.060(4) 0.037(3) 0.062(4) -0.002(3) 0.029(4) -0.005(2)
    C15 0.110(6) 0.048(3) 0.116(6) 0.007(3) 0.079(5) 0.004(3)
    C16 0.177(9) 0.065(4) 0.086(6) 0.007(5) 0.086(7) -0.012(4)
    C17 0.135(7) 0.058(4) 0.057(5) -0.005(5) 0.026(5) -0.022(3)
    C18 0.073(4) 0.036(3) 0.059(4) -0.002(3) 0.014(4) -0.001(3)
    C19 0.030(3) 0.048(3) 0.024(3) 0.002(2) 0.007(2) -0.005(2)
    C20 0.039(3) 0.055(3) 0.036(3) 0.000(2) 0.018(3) -0.010(2)
    C21 0.045(4) 0.096(4) 0.051(4) 0.027(3) 0.018(3) -0.012(3)
    C22 0.048(4) 0.054(3) 0.037(3) 0.008(3) 0.025(3) -0.005(3)
    C23 0.050(4) 0.056(3) 0.042(4) -0.001(3) 0.021(3) -0.004(3)
    C24 0.054(4) 0.082(4) 0.053(4) 0.010(3) 0.030(4) 0.019(3)
    C25 0.041(4) 0.118(5) 0.033(4) -0.003(4) 0.014(3) -0.010(4)
    C26 0.059(4) 0.075(4) 0.068(5) -0.014(3) 0.031(4) -0.026(3)
    C27 0.053(4) 0.049(3) 0.059(4) 0.001(3) 0.024(3) -0.013(3)
    C28 0.042(3) 0.040(2) 0.035(3) -0.002(2) 0.014(3) 0.001(2)
    C29 0.059(4) 0.035(2) 0.049(4) -0.004(2) 0.020(3) 0.007(2)
    C30 0.052(4) 0.040(3) 0.050(4) 0.009(2) 0.023(3) 0.018(2)
    C31 0.047(3) 0.058(3) 0.032(3) 0.015(3) 0.020(3) 0.012(2)
    C32 0.034(3) 0.063(3) 0.020(3) 0.008(2) 0.008(3) -0.001(2)
    C33 0.033(3) 0.058(3) 0.021(3) -0.004(2) 0.007(3) -0.012(2)
    C34 0.045(3) 0.045(2) 0.032(3) -0.013(2) 0.016(3) -0.010(2)
    C35 0.038(3) 0.039(2) 0.030(3) -0.001(2) 0.014(3) -0.001(2)
    C36 0.037(3) 0.045(2) 0.027(3) 0.010(2) 0.016(3) 0.007(2)
    C37 0.024(3) 0.040(2) 0.026(3) 0.008(2) 0.014(2) 0.001(2)
    C38 0.028(3) 0.056(3) 0.018(3) -0.001(2) 0.008(2) -0.002(2)
    C39 0.028(2) 0.039(2) 0.021(2) -0.001(2) 0.013(2) -0.006(2)
_geom_special_details
;
All e.s.d.'s (except the e.s.d. in the dihedral angle between two l.s. planes)
are estimated using the full covariance matrix. The cell e.s.d.'s are taken
into account individually in the estimation of e.s.d.'s in distances, angles
and torsion angles; correlations between e.s.d.'s in cell parameters are only
used when they are defined by crystal symmetry. An approximate (isotropic)
treatment of cell e.s.d.'s is used for estimating e.s.d.'s involving l.s.
planes.
;
loop_
    _geom_bond_atom_site_label_1
    _geom_bond_atom_site_label_2
    _geom_bond_site_symmetry_2
    _geom_bond_distance
    _geom_bond_publ_flag
    Ho1 O1 3_657 2.312(3) ?
    Ho1 O5 . 2.318(3) ?
    Ho1 O4 . 2.359(3) ?
    Ho1 O8 . 2.401(3) ?
    Ho1 O2 . 2.431(3) ?
    Ho1 O7 . 2.455(2) ?
    Ho1 N2 . 2.500(3) ?
    Ho1 N1 . 2.594(3) ?
    Ho1 O1 . 2.618(3) ?
    Ho1 C19 . 2.759(4) ?
    Ho1 C1 . 2.883(4) ?
    Ho1 Ho1 3_657 3.9769(4) ?
    O1 C1 . 1.258(5) ?
    O1 Ho1 3_657 2.312(3) ?
    O2 C1 . 1.249(5) ?
    O3 C4 . 1.373(5) ?
    O3 C2 . 1.430(4) ?
    O4 C10 . 1.257(5) ?
    O5 C10 3_657 1.249(5) ?
    O6 C13 . 1.377(5) ?
    O6 C11 . 1.414(5) ?
    O7 C19 . 1.243(5) ?
    O8 C19 . 1.260(4) ?
    O9 C22 . 1.384(5) ?
    O9 C20 . 1.424(5) ?
    N1 C28 . 1.318(4) ?
    N1 C37 . 1.354(5) ?
    N2 C35 . 1.325(4) ?
    N2 C39 . 1.366(5) ?
    C1 C2 . 1.515(5) ?
    C2 C3 . 1.518(5) ?
    C2 H2 . 0.9800 ?
    C3 H3A . 0.9600 ?
    C3 H3B . 0.9600 ?
    C3 H3C . 0.9600 ?
    C4 C5 . 1.358(6) ?
    C4 C9 . 1.379(6) ?
    C5 C6 . 1.382(6) ?
    C5 H5 . 0.9300 ?
    C6 C7 . 1.367(7) ?
    C6 H6 . 0.9300 ?
    C7 C8 . 1.357(7) ?
    C7 H7 . 0.9300 ?
    C8 C9 . 1.391(6) ?
    C8 H8 . 0.9300 ?
    C9 H9 . 0.9300 ?
    C10 O5 3_657 1.249(5) ?
    C10 C11 . 1.538(5) ?
    C11 C12 . 1.507(6) ?
    C11 H11 . 0.9800 ?
    C12 H12A . 0.9600 ?
    C12 H12B . 0.9600 ?
    C12 H12C . 0.9600 ?
    C13 C14 . 1.368(6) ?
    C13 C18 . 1.382(6) ?
    C14 C15 . 1.364(7) ?
    C14 H14 . 0.9300 ?
    C15 C16 . 1.361(8) ?
    C15 H15 . 0.9300 ?
    C16 C17 . 1.373(8) ?
    C16 H16 . 0.9300 ?
    C17 C18 . 1.374(8) ?
    C17 H17 . 0.9300 ?
    C18 H18 . 0.9300 ?
    C19 C20 . 1.541(5) ?
    C20 C21 . 1.528(6) ?
    C20 H20 . 0.9800 ?
    C21 H21A . 0.9600 ?
    C21 H21B . 0.9600 ?
    C21 H21C . 0.9600 ?
    C22 C23 . 1.365(6) ?
    C22 C27 . 1.381(6) ?
    C23 C24 . 1.372(6) ?
    C23 H23 . 0.9300 ?
    C24 C25 . 1.374(6) ?
    C24 H24 . 0.9300 ?
    C25 C26 . 1.377(7) ?
    C25 H25 . 0.9300 ?
    C26 C27 . 1.365(6) ?
    C26 H26 . 0.9300 ?
    C27 H27 . 0.9300 ?
    C28 C29 . 1.397(5) ?
    C28 H28 . 0.9300 ?
    C29 C30 . 1.356(6) ?
    C29 H29 . 0.9300 ?
    C30 C36 . 1.392(5) ?
    C30 H30 . 0.9300 ?
    C31 C32 . 1.346(5) ?
    C31 C36 . 1.422(6) ?
    C31 H31 . 0.9300 ?
    C32 C38 . 1.432(5) ?
    C32 H32 . 0.9300 ?
    C33 C34 . 1.360(5) ?
    C33 C38 . 1.401(5) ?
    C33 H33 . 0.9300 ?
    C34 C35 . 1.398(5) ?
    C34 H34 . 0.9300 ?
    C35 H35 . 0.9300 ?
    C36 C37 . 1.413(5) ?
    C37 C39 . 1.445(5) ?
    C38 C39 . 1.398(5) ?
loop_
    _geom_angle_atom_site_label_1
    _geom_angle_atom_site_label_2
    _geom_angle_atom_site_label_3
    _geom_angle_site_symmetry_1
    _geom_angle_site_symmetry_3
    _geom_angle
    _geom_angle_publ_flag
    O1 Ho1 O5 3_657 . 73.65(9) ?
    O1 Ho1 O4 3_657 . 77.96(9) ?
    O5 Ho1 O4 . . 135.01(9) ?
    O1 Ho1 O8 3_657 . 88.25(10) ?
    O5 Ho1 O8 . . 84.04(9) ?
    O4 Ho1 O8 . . 129.41(8) ?
    O1 Ho1 O2 3_657 . 123.55(9) ?
    O5 Ho1 O2 . . 90.48(9) ?
    O4 Ho1 O2 . . 76.97(9) ?
    O8 Ho1 O2 . . 144.74(9) ?
    O1 Ho1 O7 3_657 . 76.49(9) ?
    O5 Ho1 O7 . . 128.40(10) ?
    O4 Ho1 O7 . . 75.63(9) ?
    O8 Ho1 O7 . . 53.80(9) ?
    O2 Ho1 O7 . . 141.07(9) ?
    O1 Ho1 N2 3_657 . 144.81(9) ?
    O5 Ho1 N2 . . 139.68(10) ?
    O4 Ho1 N2 . . 79.38(10) ?
    O8 Ho1 N2 . . 85.69(10) ?
    O2 Ho1 N2 . . 76.18(10) ?
    O7 Ho1 N2 . . 72.01(10) ?
    O1 Ho1 N1 3_657 . 146.90(10) ?
    O5 Ho1 N1 . . 75.43(10) ?
    O4 Ho1 N1 . . 133.91(10) ?
    O8 Ho1 N1 . . 77.03(10) ?
    O2 Ho1 N1 . . 67.89(10) ?
    O7 Ho1 N1 . . 115.29(10) ?
    N2 Ho1 N1 . . 64.27(10) ?
    O1 Ho1 O1 3_657 . 72.63(10) ?
    O5 Ho1 O1 . . 69.61(9) ?
    O4 Ho1 O1 . . 68.97(8) ?
    O8 Ho1 O1 . . 150.74(9) ?
    O2 Ho1 O1 . . 51.26(9) ?
    O7 Ho1 O1 . . 136.78(9) ?
    N2 Ho1 O1 . . 122.64(10) ?
    N1 Ho1 O1 . . 107.07(9) ?
    O1 Ho1 C19 3_657 . 83.31(11) ?
    O5 Ho1 C19 . . 108.06(12) ?
    O4 Ho1 C19 . . 102.38(12) ?
    O8 Ho1 C19 . . 27.15(10) ?
    O2 Ho1 C19 . . 151.44(11) ?
    O7 Ho1 C19 . . 26.78(10) ?
    N2 Ho1 C19 . . 75.67(11) ?
    N1 Ho1 C19 . . 95.34(12) ?
    O1 Ho1 C19 . . 155.57(11) ?
    O1 Ho1 C1 3_657 . 98.36(12) ?
    O5 Ho1 C1 . . 79.01(10) ?
    O4 Ho1 C1 . . 71.37(9) ?
    O8 Ho1 C1 . . 159.21(9) ?
    O2 Ho1 C1 . . 25.40(10) ?
    O7 Ho1 C1 . . 146.93(10) ?
    N2 Ho1 C1 . . 99.48(12) ?
    N1 Ho1 C1 . . 87.04(11) ?
    O1 Ho1 C1 . . 25.86(10) ?
    C19 Ho1 C1 . . 172.89(12) ?
    O1 Ho1 Ho1 3_657 3_657 38.93(6) ?
    O5 Ho1 Ho1 . 3_657 66.86(7) ?
    O4 Ho1 Ho1 . 3_657 69.05(6) ?
    O8 Ho1 Ho1 . 3_657 123.82(7) ?
    O2 Ho1 Ho1 . 3_657 84.79(7) ?
    O7 Ho1 Ho1 . 3_657 110.11(7) ?
    N2 Ho1 Ho1 . 3_657 146.12(7) ?
    N1 Ho1 Ho1 . 3_657 132.87(7) ?
    O1 Ho1 Ho1 . 3_657 33.70(6) ?
    C19 Ho1 Ho1 . 3_657 122.12(9) ?
    C1 Ho1 Ho1 . 3_657 59.47(9) ?
    C1 O1 Ho1 . 3_657 162.7(3) ?
    C1 O1 Ho1 . . 88.9(2) ?
    Ho1 O1 Ho1 3_657 . 107.37(10) ?
    C1 O2 Ho1 . . 98.0(3) ?
    C4 O3 C2 . . 116.6(3) ?
    C10 O4 Ho1 . . 133.9(3) ?
    C10 O5 Ho1 3_657 . 139.6(3) ?
    C13 O6 C11 . . 119.9(4) ?
    C19 O7 Ho1 . . 90.4(2) ?
    C19 O8 Ho1 . . 92.4(3) ?
    C22 O9 C20 . . 118.1(3) ?
    C28 N1 C37 . . 117.8(3) ?
    C28 N1 Ho1 . . 124.2(3) ?
    C37 N1 Ho1 . . 117.1(2) ?
    C35 N2 C39 . . 116.8(4) ?
    C35 N2 Ho1 . . 121.5(3) ?
    C39 N2 Ho1 . . 121.1(2) ?
    O2 C1 O1 . . 121.8(4) ?
    O2 C1 C2 . . 120.2(4) ?
    O1 C1 C2 . . 117.9(4) ?
    O2 C1 Ho1 . . 56.6(2) ?
    O1 C1 Ho1 . . 65.2(2) ?
    C2 C1 Ho1 . . 176.6(3) ?
    O3 C2 C1 . . 111.6(3) ?
    O3 C2 C3 . . 106.3(3) ?
    C1 C2 C3 . . 110.2(3) ?
    O3 C2 H2 . . 109.5 ?
    C1 C2 H2 . . 109.5 ?
    C3 C2 H2 . . 109.5 ?
    C2 C3 H3A . . 109.5 ?
    C2 C3 H3B . . 109.5 ?
    H3A C3 H3B . . 109.5 ?
    C2 C3 H3C . . 109.5 ?
    H3A C3 H3C . . 109.5 ?
    H3B C3 H3C . . 109.5 ?
    C5 C4 O3 . . 125.7(4) ?
    C5 C4 C9 . . 119.6(5) ?
    O3 C4 C9 . . 114.7(4) ?
    C4 C5 C6 . . 120.0(5) ?
    C4 C5 H5 . . 120.0 ?
    C6 C5 H5 . . 120.0 ?
    C7 C6 C5 . . 121.2(6) ?
    C7 C6 H6 . . 119.4 ?
    C5 C6 H6 . . 119.4 ?
    C8 C7 C6 . . 118.7(5) ?
    C8 C7 H7 . . 120.6 ?
    C6 C7 H7 . . 120.6 ?
    C7 C8 C9 . . 121.0(5) ?
    C7 C8 H8 . . 119.5 ?
    C9 C8 H8 . . 119.5 ?
    C4 C9 C8 . . 119.5(5) ?
    C4 C9 H9 . . 120.2 ?
    C8 C9 H9 . . 120.2 ?
    O5 C10 O4 3_657 . 127.9(4) ?
    O5 C10 C11 3_657 . 113.7(4) ?
    O4 C10 C11 . . 118.3(4) ?
    O6 C11 C12 . . 106.9(4) ?
    O6 C11 C10 . . 115.6(4) ?
    C12 C11 C10 . . 110.3(3) ?
    O6 C11 H11 . . 107.9 ?
    C12 C11 H11 . . 107.9 ?
    C10 C11 H11 . . 107.9 ?
    C11 C12 H12A . . 109.5 ?
    C11 C12 H12B . . 109.5 ?
    H12A C12 H12B . . 109.5 ?
    C11 C12 H12C . . 109.5 ?
    H12A C12 H12C . . 109.5 ?
    H12B C12 H12C . . 109.5 ?
    C14 C13 O6 . . 125.5(4) ?
    C14 C13 C18 . . 120.8(5) ?
    O6 C13 C18 . . 113.7(5) ?
    C15 C14 C13 . . 119.0(5) ?
    C15 C14 H14 . . 120.5 ?
    C13 C14 H14 . . 120.5 ?
    C16 C15 C14 . . 121.3(6) ?
    C16 C15 H15 . . 119.3 ?
    C14 C15 H15 . . 119.3 ?
    C15 C16 C17 . . 119.8(7) ?
    C15 C16 H16 . . 120.1 ?
    C17 C16 H16 . . 120.1 ?
    C16 C17 C18 . . 120.0(6) ?
    C16 C17 H17 . . 120.0 ?
    C18 C17 H17 . . 120.0 ?
    C17 C18 C13 . . 119.2(6) ?
    C17 C18 H18 . . 120.4 ?
    C13 C18 H18 . . 120.4 ?
    O7 C19 O8 . . 122.8(4) ?
    O7 C19 C20 . . 119.7(4) ?
    O8 C19 C20 . . 117.5(4) ?
    O7 C19 Ho1 . . 62.9(2) ?
    O8 C19 Ho1 . . 60.4(2) ?
    C20 C19 Ho1 . . 173.1(3) ?
    O9 C20 C21 . . 105.9(4) ?
    O9 C20 C19 . . 111.5(4) ?
    C21 C20 C19 . . 109.7(4) ?
    O9 C20 H20 . . 109.9 ?
    C21 C20 H20 . . 109.9 ?
    C19 C20 H20 . . 109.9 ?
    C20 C21 H21A . . 109.5 ?
    C20 C21 H21B . . 109.5 ?
    H21A C21 H21B . . 109.5 ?
    C20 C21 H21C . . 109.5 ?
    H21A C21 H21C . . 109.5 ?
    H21B C21 H21C . . 109.5 ?
    C23 C22 C27 . . 120.8(5) ?
    C23 C22 O9 . . 125.2(4) ?
    C27 C22 O9 . . 114.0(4) ?
    C22 C23 C24 . . 118.6(5) ?
    C22 C23 H23 . . 120.7 ?
    C24 C23 H23 . . 120.7 ?
    C23 C24 C25 . . 121.9(5) ?
    C23 C24 H24 . . 119.1 ?
    C25 C24 H24 . . 119.1 ?
    C24 C25 C26 . . 118.2(5) ?
    C24 C25 H25 . . 120.9 ?
    C26 C25 H25 . . 120.9 ?
    C27 C26 C25 . . 121.0(5) ?
    C27 C26 H26 . . 119.5 ?
    C25 C26 H26 . . 119.5 ?
    C26 C27 C22 . . 119.4(5) ?
    C26 C27 H27 . . 120.3 ?
    C22 C27 H27 . . 120.3 ?
    N1 C28 C29 . . 123.5(4) ?
    N1 C28 H28 . . 118.3 ?
    C29 C28 H28 . . 118.3 ?
    C30 C29 C28 . . 119.0(4) ?
    C30 C29 H29 . . 120.5 ?
    C28 C29 H29 . . 120.5 ?
    C29 C30 C36 . . 119.7(4) ?
    C29 C30 H30 . . 120.1 ?
    C36 C30 H30 . . 120.1 ?
    C32 C31 C36 . . 121.5(4) ?
    C32 C31 H31 . . 119.2 ?
    C36 C31 H31 . . 119.2 ?
    C31 C32 C38 . . 121.0(4) ?
    C31 C32 H32 . . 119.5 ?
    C38 C32 H32 . . 119.5 ?
    C34 C33 C38 . . 118.8(4) ?
    C34 C33 H33 . . 120.6 ?
    C38 C33 H33 . . 120.6 ?
    C33 C34 C35 . . 120.0(4) ?
    C33 C34 H34 . . 120.0 ?
    C35 C34 H34 . . 120.0 ?
    N2 C35 C34 . . 123.2(4) ?
    N2 C35 H35 . . 118.4 ?
    C34 C35 H35 . . 118.4 ?
    C30 C36 C37 . . 117.6(4) ?
    C30 C36 C31 . . 123.0(4) ?
    C37 C36 C31 . . 119.4(4) ?
    N1 C37 C36 . . 122.3(4) ?
    N1 C37 C39 . . 118.9(3) ?
    C36 C37 C39 . . 118.8(4) ?
    C39 C38 C33 . . 117.8(4) ?
    C39 C38 C32 . . 119.2(4) ?
    C33 C38 C32 . . 123.0(4) ?
    N2 C39 C38 . . 123.4(4) ?
    N2 C39 C37 . . 116.6(4) ?
    C38 C39 C37 . . 120.0(4) ?
loop_
    _geom_torsion_atom_site_label_1
    _geom_torsion_atom_site_label_2
    _geom_torsion_atom_site_label_3
    _geom_torsion_atom_site_label_4
    _geom_torsion_site_symmetry_1
    _geom_torsion_site_symmetry_2
    _geom_torsion_site_symmetry_3
    _geom_torsion_site_symmetry_4
    _geom_torsion
    _geom_torsion_publ_flag
    O1 Ho1 O1 C1 3_657 . . . -174.0(3) ?
    O5 Ho1 O1 C1 . . . . 107.5(2) ?
    O4 Ho1 O1 C1 . . . . -90.5(2) ?
    O8 Ho1 O1 C1 . . . . 134.6(2) ?
    O2 Ho1 O1 C1 . . . . -0.6(2) ?
    O7 Ho1 O1 C1 . . . . -127.6(2) ?
    N2 Ho1 O1 C1 . . . . -29.2(2) ?
    N1 Ho1 O1 C1 . . . . 40.7(2) ?
    C19 Ho1 O1 C1 . . . . -163.6(3) ?
    Ho1 Ho1 O1 C1 3_657 . . . -174.0(3) ?
    O1 Ho1 O1 Ho1 3_657 . . 3_657 0.0 ?
    O5 Ho1 O1 Ho1 . . . 3_657 -78.56(11) ?
    O4 Ho1 O1 Ho1 . . . 3_657 83.47(11) ?
    O8 Ho1 O1 Ho1 . . . 3_657 -51.4(2) ?
    O2 Ho1 O1 Ho1 . . . 3_657 173.40(14) ?
    O7 Ho1 O1 Ho1 . . . 3_657 46.34(16) ?
    N2 Ho1 O1 Ho1 . . . 3_657 144.74(10) ?
    N1 Ho1 O1 Ho1 . . . 3_657 -145.30(10) ?
    C19 Ho1 O1 Ho1 . . . 3_657 10.4(3) ?
    C1 Ho1 O1 Ho1 . . . 3_657 174.0(3) ?
    O1 Ho1 O2 C1 3_657 . . . 8.1(2) ?
    O5 Ho1 O2 C1 . . . . -62.5(2) ?
    O4 Ho1 O2 C1 . . . . 73.9(2) ?
    O8 Ho1 O2 C1 . . . . -142.8(2) ?
    O7 Ho1 O2 C1 . . . . 120.1(2) ?
    N2 Ho1 O2 C1 . . . . 156.0(2) ?
    N1 Ho1 O2 C1 . . . . -136.5(2) ?
    O1 Ho1 O2 C1 . . . . 0.6(2) ?
    C19 Ho1 O2 C1 . . . . 165.9(3) ?
    Ho1 Ho1 O2 C1 3_657 . . . 4.2(2) ?
    O1 Ho1 O4 C10 3_657 . . . 26.4(3) ?
    O5 Ho1 O4 C10 . . . . -25.2(4) ?
    O8 Ho1 O4 C10 . . . . 104.0(3) ?
    O2 Ho1 O4 C10 . . . . -102.6(3) ?
    O7 Ho1 O4 C10 . . . . 105.4(3) ?
    N2 Ho1 O4 C10 . . . . 179.3(4) ?
    N1 Ho1 O4 C10 . . . . -143.2(3) ?
    O1 Ho1 O4 C10 . . . . -49.4(3) ?
    C19 Ho1 O4 C10 . . . . 106.7(3) ?
    C1 Ho1 O4 C10 . . . . -76.8(4) ?
    Ho1 Ho1 O4 C10 3_657 . . . -13.2(3) ?
    O1 Ho1 O5 C10 3_657 . . 3_657 -24.5(4) ?
    O4 Ho1 O5 C10 . . . 3_657 28.6(5) ?
    O8 Ho1 O5 C10 . . . 3_657 -114.4(4) ?
    O2 Ho1 O5 C10 . . . 3_657 100.5(4) ?
    O7 Ho1 O5 C10 . . . 3_657 -81.6(4) ?
    N2 Ho1 O5 C10 . . . 3_657 169.5(4) ?
    N1 Ho1 O5 C10 . . . 3_657 167.5(4) ?
    O1 Ho1 O5 C10 . . . 3_657 52.7(4) ?
    C19 Ho1 O5 C10 . . . 3_657 -101.6(4) ?
    C1 Ho1 O5 C10 . . . 3_657 77.7(4) ?
    Ho1 Ho1 O5 C10 3_657 . . 3_657 16.4(4) ?
    O1 Ho1 O7 C19 3_657 . . . -102.1(3) ?
    O5 Ho1 O7 C19 . . . . -46.2(3) ?
    O4 Ho1 O7 C19 . . . . 177.1(3) ?
    O8 Ho1 O7 C19 . . . . -4.3(2) ?
    O2 Ho1 O7 C19 . . . . 130.5(2) ?
    N2 Ho1 O7 C19 . . . . 93.8(3) ?
    N1 Ho1 O7 C19 . . . . 44.9(3) ?
    O1 Ho1 O7 C19 . . . . -147.4(2) ?
    C1 Ho1 O7 C19 . . . . 173.3(3) ?
    Ho1 Ho1 O7 C19 3_657 . . . -122.1(2) ?
    O1 Ho1 O8 C19 3_657 . . . 78.7(2) ?
    O5 Ho1 O8 C19 . . . . 152.5(3) ?
    O4 Ho1 O8 C19 . . . . 5.9(3) ?
    O2 Ho1 O8 C19 . . . . -125.2(2) ?
    O7 Ho1 O8 C19 . . . . 4.2(2) ?
    N2 Ho1 O8 C19 . . . . -66.6(2) ?
    N1 Ho1 O8 C19 . . . . -131.2(3) ?
    O1 Ho1 O8 C19 . . . . 127.0(3) ?
    C1 Ho1 O8 C19 . . . . -172.1(3) ?
    Ho1 Ho1 O8 C19 3_657 . . . 95.5(2) ?
    O1 Ho1 N1 C28 3_657 . . . -22.1(4) ?
    O5 Ho1 N1 C28 . . . . -0.7(3) ?
    O4 Ho1 N1 C28 . . . . 139.1(3) ?
    O8 Ho1 N1 C28 . . . . -87.8(3) ?
    O2 Ho1 N1 C28 . . . . 95.9(3) ?
    O7 Ho1 N1 C28 . . . . -126.6(3) ?
    N2 Ho1 N1 C28 . . . . -179.3(4) ?
    O1 Ho1 N1 C28 . . . . 62.2(3) ?
    C19 Ho1 N1 C28 . . . . -108.0(3) ?
    C1 Ho1 N1 C28 . . . . 78.7(3) ?
    Ho1 Ho1 N1 C28 3_657 . . . 36.6(4) ?
    O1 Ho1 N1 C37 3_657 . . . 168.8(2) ?
    O5 Ho1 N1 C37 . . . . -169.8(3) ?
    O4 Ho1 N1 C37 . . . . -30.0(3) ?
    O8 Ho1 N1 C37 . . . . 103.0(3) ?
    O2 Ho1 N1 C37 . . . . -73.2(3) ?
    O7 Ho1 N1 C37 . . . . 64.2(3) ?
    N2 Ho1 N1 C37 . . . . 11.6(2) ?
    O1 Ho1 N1 C37 . . . . -107.0(3) ?
    C19 Ho1 N1 C37 . . . . 82.9(3) ?
    C1 Ho1 N1 C37 . . . . -90.4(3) ?
    Ho1 Ho1 N1 C37 3_657 . . . -132.5(2) ?
    O1 Ho1 N2 C35 3_657 . . . 18.3(4) ?
    O5 Ho1 N2 C35 . . . . 174.6(3) ?
    O4 Ho1 N2 C35 . . . . -32.4(3) ?
    O8 Ho1 N2 C35 . . . . 99.1(3) ?
    O2 Ho1 N2 C35 . . . . -111.4(3) ?
    O7 Ho1 N2 C35 . . . . 45.8(3) ?
    N1 Ho1 N2 C35 . . . . 176.7(3) ?
    O1 Ho1 N2 C35 . . . . -88.8(3) ?
    C19 Ho1 N2 C35 . . . . 73.5(3) ?
    C1 Ho1 N2 C35 . . . . -101.2(3) ?
    Ho1 Ho1 N2 C35 3_657 . . . -53.7(4) ?
    O1 Ho1 N2 C39 3_657 . . . -170.3(2) ?
    O5 Ho1 N2 C39 . . . . -14.0(4) ?
    O4 Ho1 N2 C39 . . . . 139.0(3) ?
    O8 Ho1 N2 C39 . . . . -89.5(3) ?
    O2 Ho1 N2 C39 . . . . 60.0(3) ?
    O7 Ho1 N2 C39 . . . . -142.8(3) ?
    N1 Ho1 N2 C39 . . . . -11.9(3) ?
    O1 Ho1 N2 C39 . . . . 82.6(3) ?
    C19 Ho1 N2 C39 . . . . -115.1(3) ?
    C1 Ho1 N2 C39 . . . . 70.2(3) ?
    Ho1 Ho1 N2 C39 3_657 . . . 117.7(3) ?
    Ho1 O2 C1 O1 . . . . -1.1(4) ?
    Ho1 O2 C1 C2 . . . . -178.6(3) ?
    Ho1 O1 C1 O2 3_657 . . . -159.3(6) ?
    Ho1 O1 C1 O2 . . . . 1.0(4) ?
    Ho1 O1 C1 C2 3_657 . . . 18.2(10) ?
    Ho1 O1 C1 C2 . . . . 178.5(3) ?
    Ho1 O1 C1 Ho1 3_657 . . . -160.3(8) ?
    O1 Ho1 C1 O2 3_657 . . . -173.2(2) ?
    O5 Ho1 C1 O2 . . . . 115.4(2) ?
    O4 Ho1 C1 O2 . . . . -98.9(2) ?
    O8 Ho1 C1 O2 . . . . 79.4(4) ?
    O7 Ho1 C1 O2 . . . . -95.1(3) ?
    N2 Ho1 C1 O2 . . . . -23.6(2) ?
    N1 Ho1 C1 O2 . . . . 39.7(2) ?
    O1 Ho1 C1 O2 . . . . -179.0(4) ?
    Ho1 Ho1 C1 O2 3_657 . . . -175.1(2) ?
    O1 Ho1 C1 O1 3_657 . . . 5.8(2) ?
    O5 Ho1 C1 O1 . . . . -65.6(2) ?
    O4 Ho1 C1 O1 . . . . 80.1(2) ?
    O8 Ho1 C1 O1 . . . . -101.6(4) ?
    O2 Ho1 C1 O1 . . . . 179.0(4) ?
    O7 Ho1 C1 O1 . . . . 83.9(3) ?
    N2 Ho1 C1 O1 . . . . 155.4(2) ?
    N1 Ho1 C1 O1 . . . . -141.3(2) ?
    Ho1 Ho1 C1 O1 3_657 . . . 3.89(16) ?
    C4 O3 C2 C1 . . . . -66.7(4) ?
    C4 O3 C2 C3 . . . . 173.1(3) ?
    O2 C1 C2 O3 . . . . -30.2(5) ?
    O1 C1 C2 O3 . . . . 152.3(3) ?
    O2 C1 C2 C3 . . . . 87.8(4) ?
    O1 C1 C2 C3 . . . . -89.8(4) ?
    C2 O3 C4 C5 . . . . -10.2(6) ?
    C2 O3 C4 C9 . . . . 170.4(4) ?
    O3 C4 C5 C6 . . . . -177.9(5) ?
    C9 C4 C5 C6 . . . . 1.5(9) ?
    C4 C5 C6 C7 . . . . -2.1(10) ?
    C5 C6 C7 C8 . . . . 2.1(11) ?
    C6 C7 C8 C9 . . . . -1.5(10) ?
    C5 C4 C9 C8 . . . . -0.9(8) ?
    O3 C4 C9 C8 . . . . 178.6(4) ?
    C7 C8 C9 C4 . . . . 0.9(9) ?
    Ho1 O4 C10 O5 . . . 3_657 8.8(7) ?
    Ho1 O4 C10 C11 . . . . -171.0(2) ?
    C13 O6 C11 C12 . . . . -155.4(4) ?
    C13 O6 C11 C10 . . . . 81.5(5) ?
    O5 C10 C11 O6 3_657 . . . 177.4(4) ?
    O4 C10 C11 O6 . . . . -2.8(6) ?
    O5 C10 C11 C12 3_657 . . . 56.0(5) ?
    O4 C10 C11 C12 . . . . -124.2(4) ?
    C11 O6 C13 C14 . . . . -22.5(6) ?
    C11 O6 C13 C18 . . . . 160.5(4) ?
    O6 C13 C14 C15 . . . . -176.1(4) ?
    C18 C13 C14 C15 . . . . 0.7(7) ?
    C13 C14 C15 C16 . . . . -0.6(8) ?
    C14 C15 C16 C17 . . . . 0.6(10) ?
    C15 C16 C17 C18 . . . . -0.7(11) ?
    C16 C17 C18 C13 . . . . 0.7(9) ?
    C14 C13 C18 C17 . . . . -0.8(8) ?
    O6 C13 C18 C17 . . . . 176.4(4) ?
    Ho1 O7 C19 O8 . . . . 7.8(4) ?
    Ho1 O7 C19 C20 . . . . -172.7(4) ?
    Ho1 O8 C19 O7 . . . . -8.0(4) ?
    Ho1 O8 C19 C20 . . . . 172.5(3) ?
    O1 Ho1 C19 O7 3_657 . . . 73.2(2) ?
    O5 Ho1 C19 O7 . . . . 143.5(2) ?
    O4 Ho1 C19 O7 . . . . -2.9(3) ?
    O8 Ho1 C19 O7 . . . . 172.4(4) ?
    O2 Ho1 C19 O7 . . . . -88.4(3) ?
    N2 Ho1 C19 O7 . . . . -78.4(2) ?
    N1 Ho1 C19 O7 . . . . -140.1(2) ?
    O1 Ho1 C19 O7 . . . . 63.2(4) ?
    Ho1 Ho1 C19 O7 3_657 . . . 70.0(3) ?
    O1 Ho1 C19 O8 3_657 . . . -99.3(2) ?
    O5 Ho1 C19 O8 . . . . -28.9(3) ?
    O4 Ho1 C19 O8 . . . . -175.4(2) ?
    O2 Ho1 C19 O8 . . . . 99.2(3) ?
    O7 Ho1 C19 O8 . . . . -172.4(4) ?
    N2 Ho1 C19 O8 . . . . 109.2(3) ?
    N1 Ho1 C19 O8 . . . . 47.5(2) ?
    O1 Ho1 C19 O8 . . . . -109.3(3) ?
    Ho1 Ho1 C19 O8 3_657 . . . -102.5(2) ?
    C22 O9 C20 C21 . . . . -162.5(4) ?
    C22 O9 C20 C19 . . . . 78.2(5) ?
    O7 C19 C20 O9 . . . . 33.8(6) ?
    O8 C19 C20 O9 . . . . -146.8(4) ?
    O7 C19 C20 C21 . . . . -83.2(5) ?
    O8 C19 C20 C21 . . . . 96.3(5) ?
    C20 O9 C22 C23 . . . . 3.4(6) ?
    C20 O9 C22 C27 . . . . -178.5(4) ?
    C27 C22 C23 C24 . . . . -2.0(7) ?
    O9 C22 C23 C24 . . . . 176.0(4) ?
    C22 C23 C24 C25 . . . . 1.6(8) ?
    C23 C24 C25 C26 . . . . -0.3(8) ?
    C24 C25 C26 C27 . . . . -0.6(8) ?
    C25 C26 C27 C22 . . . . 0.2(8) ?
    C23 C22 C27 C26 . . . . 1.2(7) ?
    O9 C22 C27 C26 . . . . -177.0(4) ?
    C37 N1 C28 C29 . . . . 0.2(6) ?
    Ho1 N1 C28 C29 . . . . -168.9(3) ?
    N1 C28 C29 C30 . . . . 0.2(7) ?
    C28 C29 C30 C36 . . . . 0.1(7) ?
    C36 C31 C32 C38 . . . . 0.1(7) ?
    C38 C33 C34 C35 . . . . 1.5(7) ?
    C39 N2 C35 C34 . . . . -0.5(6) ?
    Ho1 N2 C35 C34 . . . . 171.3(3) ?
    C33 C34 C35 N2 . . . . -0.9(7) ?
    C29 C30 C36 C37 . . . . -0.8(6) ?
    C29 C30 C36 C31 . . . . -179.9(4) ?
    C32 C31 C36 C30 . . . . 177.5(4) ?
    C32 C31 C36 C37 . . . . -1.6(6) ?
    C28 N1 C37 C36 . . . . -1.0(6) ?
    Ho1 N1 C37 C36 . . . . 168.9(3) ?
    C28 N1 C37 C39 . . . . 179.0(4) ?
    Ho1 N1 C37 C39 . . . . -11.2(4) ?
    C30 C36 C37 N1 . . . . 1.3(6) ?
    C31 C36 C37 N1 . . . . -179.6(4) ?
    C30 C36 C37 C39 . . . . -178.7(4) ?
    C31 C36 C37 C39 . . . . 0.5(6) ?
    C34 C33 C38 C39 . . . . -0.8(6) ?
    C34 C33 C38 C32 . . . . -179.5(4) ?
    C31 C32 C38 C39 . . . . 2.6(6) ?
    C31 C32 C38 C33 . . . . -178.7(4) ?
    C35 N2 C39 C38 . . . . 1.2(6) ?
    Ho1 N2 C39 C38 . . . . -170.5(3) ?
    C35 N2 C39 C37 . . . . -177.0(3) ?
    Ho1 N2 C39 C37 . . . . 11.3(5) ?
    C33 C38 C39 N2 . . . . -0.6(6) ?
    C32 C38 C39 N2 . . . . 178.1(4) ?
    C33 C38 C39 C37 . . . . 177.5(4) ?
    C32 C38 C39 C37 . . . . -3.7(6) ?
    N1 C37 C39 N2 . . . . 0.5(5) ?
    C36 C37 C39 N2 . . . . -179.5(3) ?
    N1 C37 C39 C38 . . . . -177.8(3) ?
    C36 C37 C39 C38 . . . . 2.2(6) ?
